# Supplementary material for: Tumor Immune Microenvironment Heterogeneity at the Invasion Front and Tumor Center in Oral Squamous Cell Carcinoma as a Perspective of Managing This Cancer Entity
Source: J Clin Med. 2023 Feb 20;12(4):1704. doi: 10.3390/jcm12041704 (PMC9958892; doi:10.3390/jcm12041704)
Supplement: Supplementary file 1 [file jcm-12-01704-s001.zip]

Archive with 1 entries (1 files):
- jcm-2132419-supplementary.pdf
